# Supplementary material for: Fast and Rigorous Computation of Gene and Pathway Scores from SNP-Based Summary Statistics
Source: PLoS Comput Biol. 2016 Jan 25;12(1):e1004714. doi: 10.1371/journal.pcbi.1004714 (PMC4726509; doi:10.1371/journal.pcbi.1004714)
Supplement: S1 Table — Details of the 118 GWAS that we used for comparing Pascal with other methods. (TXT) [file pcbi.1004714.s016.txt]

Group	no	Trait	Consortium / study	#Individuals	#Cases	 #Controls 	#SNPs	Citation	Data source / website	File name	%heritability  explained	Source of heritability estimate	Full name	Comments	
Immune	2	Rheumatoid arthritis		58284	14361	43923	6446682	Okada et al., Nature (2014)	http://plaza.umin.ac.jp/~yokada/datasource/software.htm	EUR.Okada2014.RA_GWASmeta_European_v2.txt					
Immune	3	Multiple sclerosis	WTCCC2	27148	9772	17376	465434	IMSGC. Nature (2011)		EUR.WTCCC2_MS_official.txt	13-25	Supplementary Info			
Immune	4	Ulcerative colitis*	IBDG	26881	6782	20099	1428749	Anderson et al., Nat Genet (2011)	http://www.ibdgenetics.org/projects.html	EUR.IBDGenetics.UC.txt	16	Anderson et al., Nat Genet (2011)		From Gerald	
Immune	5	Crohn's disease*	IBDG	21389	6333	15056	953241	Franke et al., Nat Genet (2010)	http://www.ibdgenetics.org/projects.html	EUR.IBDGenetics.CD.txt	23.2	http://www.nature.com/ng/journal/v42/n12/full/ng.717.html			
Immune	6	Rheumatoid arthritis		25708	5539	20169	2556271	Stahl et al., Nat Genet (2010)	http://www.broadinstitute.org/ftp/pub/rheumatoid_arthritis/Stahl_etal_2010NG/	EUR.RA_GWASmeta2_20090505.txt	Not reported				
Immune	7	Type 1 diabetes*		16559	7514	9045	503181	Barrett et al., Nat Genet (2009)		EUR.phs000180_T1D_phs000180.pha002862.txt					
Cardiovascular	10	Coronary artery disease*	CARDIoGRAM	86995	22233	64762	2420360	Schunkert et al, Nature Genetics (2011)	http://www.cardiogramplusc4d.org/downloads/	EUR.CARDIoGRAM_gwas_results.CAD.txt	10	http://www.ncbi.nlm.nih.gov/pmc/articles/PMC3119261/	Coronary artery disease (CAD)		
Cardiovascular	11	Blood pressure (systolic)	ICBP	69395			2650286	ICBP. Nature (2011)	ftp://ftp.ncbi.nlm.nih.gov/dbgap/studies/phs000585/analyses/	EUR.ICBP.phs000585.pha003588.SBP.txt	Not reported in paper -- only fraction of total variance reported			Also at: http://www.georgehretlab.org/icbp_088023401234-9812599.html	
Cardiovascular	12	Blood pressure (diastolic)	ICBP	69395			2673125	ICBP. Nature (2011)	ftp://ftp.ncbi.nlm.nih.gov/dbgap/studies/phs000585/analyses/	EUR.ICBP.phs000585.pha003589.DBP.txt	Not reported in paper -- only fraction of total variance reported				
Cardiovascular	13	Pulse pressure	ICBP	74064			2585509	Wain et al, Nat Genet (2011)	ftp://ftp.ncbi.nlm.nih.gov/dbgap/studies/phs000585/analyses/	EUR.ICBP.phs000585.pha003590.PP.txt	Not reported				
Cardiovascular	14	Arterial pressure	ICBP	74064			2585157	Wain et al, Nat Genet (2011)	ftp://ftp.ncbi.nlm.nih.gov/dbgap/studies/phs000585/analyses/	EUR.ICBP.phs000585.pha003591.MAP.txt	Not reported		Mean arterial pressure		
Lipids	15	HDL cholesterol*	GLGC	188577			2447441	Willer et al., Nat Genet (2013)	http://www.sph.umich.edu/csg/abecasis/public/lipids2013/	EUR.GLGC.jointGwasMc_HDL.txt	25-30	(in paper, they say their new loci only explain an additional 1-3% variance -- so should be on par with CARDIOGRAM 2010 numbers)			
Lipids	16	LDL cholesterol*	GLGC	188577			2437751	Willer et al., Nat Genet (2013)	http://www.sph.umich.edu/csg/abecasis/public/lipids2013/	EUR.GLGC.jointGwasMc_LDL.txt	25-31	(in paper, they say their new loci only explain an additional 1-3% variance -- so should be on par with CARDIOGRAM 2010 numbers)			
Lipids	17	Total cholesterol*	GLGC	188577			2446981	Willer et al., Nat Genet (2013)	http://www.sph.umich.edu/csg/abecasis/public/lipids2013/	EUR.GLGC.jointGwasMc_TC.txt	25-32	(in paper, they say their new loci only explain an additional 1-3% variance -- so should be on par with CARDIOGRAM 2010 numbers)			
Lipids	18	Triglycerides*	GLGC	188577			2439432	Willer et al., Nat Genet (2013)	http://www.sph.umich.edu/csg/abecasis/public/lipids2013/	EUR.GLGC.jointGwasMc_TG.txt	25-33	(in paper, they say their new loci only explain an additional 1-3% variance -- so should be on par with CARDIOGRAM 2010 numbers)			
Lipids	19	HDL cholesterol*	GLGC	93982			120671	Willer et al., Nat Genet (2013)	http://www.sph.umich.edu/csg/abecasis/public/lipids2013/	EUR.GLGC.Mc_HDL.txt					
Lipids	20	LDL cholesterol*	GLGC	93982			120250	Willer et al., Nat Genet (2013)	http://www.sph.umich.edu/csg/abecasis/public/lipids2013/	EUR.GLGC.Mc_LDL.txt					
Lipids	21	Total cholesterol*	GLGC	93982			120793	Willer et al., Nat Genet (2013)	http://www.sph.umich.edu/csg/abecasis/public/lipids2013/	EUR.GLGC.Mc_TC.txt					
Lipids	22	Triglycerides*	GLGC	93982			120445	Willer et al., Nat Genet (2013)	http://www.sph.umich.edu/csg/abecasis/public/lipids2013/	EUR.GLGC.Mc_TG.txt					
Lipids	23	HDL cholesterol*	CARDIoGRAM	100000			2692429	Teslovich et al, Nature (2010)	http://www.sph.umich.edu/csg/abecasis/public/lipids2010/	EUR.CARDIoGRAM_2010_lipids.HDL_ONE.txt	25-30	http://www.nature.com/nature/journal/v466/n7307/full/nature09270.html#ref11	High-density lipoprotein cholesterol		
Lipids	24	LDL cholesterol*	CARDIoGRAM	100000			2692564	Teslovich et al, Nature (2010)	http://www.sph.umich.edu/csg/abecasis/public/lipids2010/	EUR.CARDIoGRAM_2010_lipids.LDL_ONE.txt	25-30	http://www.nature.com/nature/journal/v466/n7307/full/nature09270.html#ref11	Low-density lipoprotein cholesterol		
Lipids	25	Total cholesterol*	CARDIoGRAM	100000			2692413	Teslovich et al, Nature (2010)	http://www.sph.umich.edu/csg/abecasis/public/lipids2010/	EUR.CARDIoGRAM_2010_lipids.TC_ONE.txt	25-30	http://www.nature.com/nature/journal/v466/n7307/full/nature09270.html#ref11			
Lipids	26	Triglycerides*	CARDIoGRAM	100000			2692560	Teslovich et al, Nature (2010)	http://www.sph.umich.edu/csg/abecasis/public/lipids2010/	EUR.CARDIoGRAM_2010_lipids.TG_ONE.txt	25-30	http://www.nature.com/nature/journal/v466/n7307/full/nature09270.html#ref11			
Lipids	27	HDL cholesterol*		19840			2582940	Kathiresan et al., Nat Genet (2009)	http://www.sph.umich.edu/csg/abecasis/public/lipids2008/	EUR.Kathiresan2009.HDL.txt					
Lipids	28	LDL cholesterol*		19840			2582940	Kathiresan et al., Nat Genet (2009)	http://www.sph.umich.edu/csg/abecasis/public/lipids2008/	EUR.Kathiresan2009.LDL.txt					
Lipids	29	Triglycerides*		19840			2582938	Kathiresan et al., Nat Genet (2009)	http://www.sph.umich.edu/csg/abecasis/public/lipids2008/	EUR.Kathiresan2009.TG.txt					
Lipids	30	HDL cholesterol*		8816			2559602	Willer et al., Nat Genet (2008)	http://www.sph.umich.edu/csg/abecasis/public/lipids/	EUR.Willer2008.HDL.txt					
Lipids	31	LDL cholesterol*		8816			2559607	Willer et al., Nat Genet (2008)	http://www.sph.umich.edu/csg/abecasis/public/lipids/	EUR.Willer2008.LDL.txt					
Lipids	32	Triglycerides*		8816			2559607	Willer et al., Nat Genet (2008)	http://www.sph.umich.edu/csg/abecasis/public/lipids/	EUR.Willer2008.TG.txt					
Neurodegenerative	33	Macular degeneration	AMD Gene Consortium	59494	7650	51844	2422875	Fritsche et al, Nat Genet (2013)	http://www.sph.umich.edu/csg/abecasis/public/amdgene2012/	EUR.AMDGene2013.Advanced_v_Controls.txt	15-65		Advanced age-related macular degeneration	In the abstract they say individuals are from EUR and ASN ancestry...	
Neurodegenerative	34	Macular degeneration (geographic atrophy)	AMD Gene Consortium	56434	4590	51844	2426858	Fritsche et al, Nat Genet (2013)	http://www.sph.umich.edu/csg/abecasis/public/amdgene2012/	EUR.AMDGene2013.GeographicAtropy_v_Controls.txt			Advanced age-related macular degeneration		
Neurodegenerative	35	Macular degeneration (neovasculartization)	AMD Gene Consortium	54904	3060	51844	2409234	Fritsche et al, Nat Genet (2013)	http://www.sph.umich.edu/csg/abecasis/public/amdgene2012/	EUR.AMDGene2013.Neovascular_v_Controls.txt			Advanced age-related macular degeneration		
Neurodegenerative	36	Alzheimer's disease	IGAP	74046	25580	48466	11632	Lambert et al., Nat Genet (2013)	http://www.pasteur-lille.fr/en/recherche/u744/igap/igap_download.php	EUR.IGAP_stage_1_2_combined.txt			International Genomics of Alzheimer's Project		
Neurodegenerative	37	Alzheimer's disease	IGAP	54162	17008	37154	7055881	Lambert et al., Nat Genet (2013)	http://www.pasteur-lille.fr/en/recherche/u744/igap/igap_download.php	EUR.IGAP_stage_1.txt			International Genomics of Alzheimer's Project		
Neurodegenerative	38	Parkinson's disease		5691	1713	3978	453217	Simon-Sanchez et al. Nat Genet(2009)		EUR.phs000089_PD_phs000089.pha002868.txt					
Glycemic	39	Type 2 diabetes*	DIAGRAM	149821	34840	114981	127903	Morris et al., Nat Genet (2012)	http://diagram-consortium.org/index.html	EUR.DIAGRAM.metabochip.T2D.txt	10	http://www.ncbi.nlm.nih.gov/pmc/articles/PMC3080658/		Stage 1 GWAS & Stage 2 Metabochip, not sure if the 10% explained heritability refers to stage1 or this one	
Glycemic	40	Type 2 diabetes*	DIAGRAM	69033	12171	56862	2473441	Morris et al., Nat Genet (2012)	http://diagram-consortium.org/index.html	EUR.DIAGRAMv3.2012DEC17.T2D.txt				Stage 1 GWAS	
Glycemic	41	Insulin secretion (AUCins/AUCgluc)	MAGIC (2014)	4213			2434141	Prokopenko et al., PLoS Genet (2014)	http://www.magicinvestigators.org/downloads/	EUR.MAGIC.INSULIN_SECRETION_AUCins_AUCgluc_for_release_HMrel27.txt	Not reported			ftp://ftp.sanger.ac.uk/pub/magic/	
Glycemic	42	Insulin secretion (AUCins)	MAGIC (2014)	4324			2433996	Prokopenko et al., PLoS Genet (2014)	http://www.magicinvestigators.org/downloads/	EUR.MAGIC.INSULIN_SECRETION_AUCins_for_release_HMrel27.txt	Not reported			ftp://ftp.sanger.ac.uk/pub/magic/	
Glycemic	43	Insulin secretion (CIR)	MAGIC (2014)	5318			2425233	Prokopenko et al., PLoS Genet (2014)	http://www.magicinvestigators.org/downloads/	EUR.MAGIC.INSULIN_SECRETION_CIR_for_release_HMrel27.txt	Not reported			ftp://ftp.sanger.ac.uk/pub/magic/	
Glycemic	44	Insulin secretion (CIR adj. ISI)	MAGIC (2014)	4789			2424903	Prokopenko et al., PLoS Genet (2014)	http://www.magicinvestigators.org/downloads/	EUR.MAGIC.INSULIN_SECRETION_CIR_ISI_for_release_HMrel27.txt	Not reported			ftp://ftp.sanger.ac.uk/pub/magic/	
Glycemic	45	Insulin secretion (DI)	MAGIC (2014)	5130			2426094	Prokopenko et al., PLoS Genet (2014)	http://www.magicinvestigators.org/downloads/	EUR.MAGIC.INSULIN_SECRETION_DI_for_release_HMrel27.txt	Not reported			ftp://ftp.sanger.ac.uk/pub/magic/	
Glycemic	46	Insulin secretion (Incr30)	MAGIC (2014)	4447			2427302	Prokopenko et al., PLoS Genet (2014)	http://www.magicinvestigators.org/downloads/	EUR.MAGIC.INSULIN_SECRETION_Incr30_for_release_HMrel27.txt	Not reported			ftp://ftp.sanger.ac.uk/pub/magic/	
Glycemic	47	Insulin secretion (Ins30_BMI)	MAGIC (2014)	4409			2432135	Prokopenko et al., PLoS Genet (2014)	http://www.magicinvestigators.org/downloads/	EUR.MAGIC.INSULIN_SECRETION_Ins30_BMI_for_release_HMrel27.txt	Not reported			ftp://ftp.sanger.ac.uk/pub/magic/	
Glycemic	48	Insulin secretion (Ins30)	MAGIC (2014)	4483			2427299	Prokopenko et al., PLoS Genet (2014)	http://www.magicinvestigators.org/downloads/	EUR.MAGIC.INSULIN_SECRETION_Ins30_for_release_HMrel27.txt	Not reported			ftp://ftp.sanger.ac.uk/pub/magic/	
Glycemic	49	Insulin secretion (ISI)	MAGIC (2014)	4769			2417999	Prokopenko et al., PLoS Genet (2014)	http://www.magicinvestigators.org/downloads/	EUR.MAGIC.INSULIN_SECRETION_ISI_for_release_HMrel27.txt	Not reported			ftp://ftp.sanger.ac.uk/pub/magic/	
Glycemic	50	2hr glucose	MAGIC (2012)	42854			63983	Scott et al., Nat Genet (2012)	http://www.magicinvestigators.org/downloads/	EUR.MAGIC.Scott_et_al_2hGlu_Jan2013.txt	Not reported			ftp://ftp.sanger.ac.uk/pub/magic/	
Glycemic	51	Fasting glucose 	MAGIC (2012)	133010			64493	Scott et al., Nat Genet (2012)	http://www.magicinvestigators.org/downloads/	EUR.MAGIC.Scott_et_al_FG_Jan2013.txt	Not reported			ftp://ftp.sanger.ac.uk/pub/magic/	
Glycemic	52	Fasting insulin (BMI-adj.)	MAGIC (2012)	108557			64483	Scott et al., Nat Genet (2012)	http://www.magicinvestigators.org/downloads/	EUR.MAGIC.Scott_et_al_FI_adjBMI_Jan2013.txt	Not reported			ftp://ftp.sanger.ac.uk/pub/magic/	
Glycemic	53	Fasting insulin	MAGIC (2012)	108557			64435	Scott et al., Nat Genet (2012)	http://www.magicinvestigators.org/downloads/	EUR.MAGIC.Scott_et_al_FI_Jan2013.txt	Not reported			ftp://ftp.sanger.ac.uk/pub/magic/	
Glycemic	54	Fasting glucose (BMI interact.)	MAGIC (2012)	58074			2635761	Manning et al., Nat Genet (2012)	http://www.magicinvestigators.org/downloads/	EUR.MAGIC.Manning_et_al_FastingGlucose_Interaction.JMAcontBMI_P.txt	Not reported in paper			ftp://ftp.sanger.ac.uk/pub/magic/	JMAcontBMI_P is some joint model including the main and interaction effect
Glycemic	55	Fasting glucose (BMI interact.)	MAGIC (2012)	58074			2635761	Manning et al., Nat Genet (2012)	http://www.magicinvestigators.org/downloads/	EUR.MAGIC.Manning_et_al_FastingGlucose_Interaction.InterP.txt	Not reported in paper			ftp://ftp.sanger.ac.uk/pub/magic/	
Glycemic	56	Fasting insulin (BMI interact.)	MAGIC (2012)	51750			2634888	Manning et al., Nat Genet (2012)	http://www.magicinvestigators.org/downloads/	EUR.MAGIC.Manning_et_al_lnFastingInsulin_Interaction.JMAcontBMI_P.txt	Not reported in paper			ftp://ftp.sanger.ac.uk/pub/magic/	
Glycemic	57	Fasting insulin (BMI interact.)	MAGIC (2012)	51750			2634888	Manning et al., Nat Genet (2012)	http://www.magicinvestigators.org/downloads/	EUR.MAGIC.Manning_et_al_lnFastingInsulin_Interaction.InterP.txt	Not reported in paper			ftp://ftp.sanger.ac.uk/pub/magic/	
Glycemic	58	Fasting glucose*	MAGIC (2012)	58074			2628879	Manning et al., Nat Genet (2012)	http://www.magicinvestigators.org/downloads/	EUR.MAGIC.Manning_et_al_FastingGlucose_MainEffect.txt	Not reported in paper			ftp://ftp.sanger.ac.uk/pub/magic/	From Gerald
Glycemic	59	Fasting insulin*	MAGIC (2012)	51750			2627848	Manning et al., Nat Genet (2012)	http://www.magicinvestigators.org/downloads/	EUR.MAGIC.Manning_et_al_lnFastingInsulin_MainEffect.txt	Not reported in paper			ftp://ftp.sanger.ac.uk/pub/magic/	
Glycemic	60	Glycated hemoglobin*	MAGIC (2010)	46368			2576679	Soranzo et al., Diabetes (2010)	http://www.magicinvestigators.org/downloads/	EUR.MAGIC.HbA1C.txt	5	Soranzo et al., Diabetes (2010)		ftp://ftp.sanger.ac.uk/pub/magic/	
Glycemic	61	Fasting glucose*	MAGIC (2010)	46186			2470476	Dupuis et al., Nat Genet (2010)	http://www.magicinvestigators.org/downloads/	EUR.MAGIC.FastingGlucose.txt	10	Dupuis et al., Nat Genet (2010)		ftp://ftp.sanger.ac.uk/pub/magic/	
Glycemic	62	Fasting insulin*	MAGIC (2010)	46186			2461105	Dupuis et al., Nat Genet (2010)	http://www.magicinvestigators.org/downloads/	EUR.MAGIC.ln_FastingInsulin.txt	Not reported in paper			ftp://ftp.sanger.ac.uk/pub/magic/	
Glycemic	63	Beta-cell function*	MAGIC (2010)	46186			2456945	Dupuis et al., Nat Genet (2010)	http://www.magicinvestigators.org/downloads/	EUR.MAGIC.ln_HOMA-B.txt	Not reported in paper			ftp://ftp.sanger.ac.uk/pub/magic/	
Glycemic	64	Insulin resistance*	MAGIC (2010)	46186			2458073	Dupuis et al., Nat Genet (2010)	http://www.magicinvestigators.org/downloads/	EUR.MAGIC.ln_HOMA-IR.txt	Not reported in paper			ftp://ftp.sanger.ac.uk/pub/magic/	
Glycemic	65	2hr glucose*	MAGIC (2010)	15234			2401708	Saxena et al., Nat Genet (2010)	http://www.magicinvestigators.org/downloads/	EUR.MAGIC.2hrGlucose_AdjustedForBMI.txt	Not reported in paper			ftp://ftp.sanger.ac.uk/pub/magic/	
Glycemic	66	Fasting proinsulin*	MAGIC (2011)	10701			2496073	Strawbridge et al., Diabetes (2011)	http://www.magicinvestigators.org/downloads/	EUR.MAGIC.ln_fastingProinsulin.txt	Not reported in paper -- only % variance explained			ftp://ftp.sanger.ac.uk/pub/magic/	
Psychiatric & behavioral	67	Education (college)	SSGAC	101069			2321510	Rietveld et al., Science (2013)	http://ssgac.org/Data.php	EUR.SSGAC.College_Rietveld2013_publicrelease.txt	Not reported		Educational attainment		
Psychiatric & behavioral	68	Education (years)	SSGAC	101069			2310087	Rietveld et al., Science (2013)	http://ssgac.org/Data.php	EUR.SSGAC.EduYears_Rietveld2013_publicrelease.txt	Not reported		Educational attainment		
Psychiatric & behavioral	69	Smoking (initiation)	TAG	24114			2457545	TAG, Nat Genet (2010)	http://www.med.unc.edu/pgc/downloads	EUR.tag.logonset.txt	Not reported		Smoking (age onset)		
Psychiatric & behavioral	70	Smoking (cessation)	TAG	41278			2456554	TAG, Nat Genet (2010)	http://www.med.unc.edu/pgc/downloads	EUR.tag.former.txt	Not reported		Smoking (current vs. former)		
Psychiatric & behavioral	71	Smoking (ever)	TAG	74035			2455846	TAG, Nat Genet (2010)	http://www.med.unc.edu/pgc/downloads	EUR.tag.evrsmk.txt	Not reported		Smoking (ever vs. never)		
Psychiatric & behavioral	72	Smoking (amount)	TAG	38181			2459118	TAG, Nat Genet (2010)	http://www.med.unc.edu/pgc/downloads	EUR.tag.cpd.txt	Not reported		Smoking (cigs per day)		
Psychiatric & behavioral	73	Smoking (ever)		38150			297720	Thorgeirsson et al., Nat Genet (2010)		EUR.phs000393.pha003130.smoking.ever.txt					
Psychiatric & behavioral	74	Smoking (amount)		16483			297753	Thorgeirsson et al., Nat Genet (2010)		EUR.phs000393.pha003131.smoking.amount.txt					
Psychiatric & behavioral	75	Smoking (dependence)		6779	3435	3344	297717	Thorgeirsson et al., Nat Genet (2010)	dbgap	EUR.phs000393.pha003129.smoking.dependence.txt					
Psychiatric & behavioral	76	Schizophrenia	PGC	150064	36989	113075	9444230	PGC, Nature (2014)	http://www.med.unc.edu/pgc/downloads	EUR.pgc.scz2.2014.txt	Not reported				
Psychiatric & behavioral	77	Schizophrenia	PGC	11244	5001	6243	9898078	Ripke et al., Nat Genet (2013)	http://www.med.unc.edu/pgc/downloads	EUR.scz.swe.pgc1.2013-06.txt	Not reported			Weird, it seems these are the results for the Swedish samples only and not the combined meta-analysis (I confirmed there are 10201 snps with pval < 1e-5 as reported in paper)	
Psychiatric & behavioral	78	Schizophrenia	PGC	21856	9394	12462	1252901	PGC, Nat Genet (2011)	http://www.med.unc.edu/pgc/downloads	EUR.pgc.scz.full.2012-04.txt	Not reported				
Psychiatric & behavioral	79	Depressive disorder	PGC	18759	9240	9519	1235109	PGC, Mol Psychiatry (2013)	http://www.med.unc.edu/pgc/downloads	EUR.pgc.mdd.full.2012-04.txt	No significant associations		Major depressive disorder		
Psychiatric & behavioral	80	Schizophrenia	PGC	14199	9379	4820	1237958	PGC, Lancet (2013)	http://www.med.unc.edu/pgc/downloads	EUR.pgc.cross.SCZ17.2013-05.txt	Not reported in paper				
Psychiatric & behavioral	81	Depressive disorder	PGC	14047	9227	4820	1232793	PGC, Lancet (2013)	http://www.med.unc.edu/pgc/downloads	EUR.pgc.cross.MDD9.2013-05.txt	Not reported in paper		Major depressive disorder		
Psychiatric & behavioral	82	Bipolar disorder	PGC	11810	6990	4820	1233533	PGC, Lancet (2013)	http://www.med.unc.edu/pgc/downloads	EUR.pgc.cross.BIP11.2013-05.txt	Not reported in paper				
Psychiatric & behavioral	83	Autism	PGC	10263	4949	5314	1245864	PGC, Lancet (2013)	http://www.med.unc.edu/pgc/downloads	EUR.pgc.cross.AUT8.2013-05.txt	Not reported in paper		autism spectrum disorders		
Psychiatric & behavioral	84	ADHD	PGC	5422	2787	2635	1230535	PGC, Lancet (2013)	http://www.med.unc.edu/pgc/downloads	EUR.pgc.cross.ADD4.2013-05.txt	Not reported in paper				
Psychiatric & behavioral	85	Cross-disorder	PGC	61220	33332	27888	1249699	PGC, Lancet (2013)	http://www.med.unc.edu/pgc/downloads	EUR.pgc.cross.full.2013-03.txt	Not reported in paper		autism spectrum disorder, attention deficit-hyperactivity disorder, bipolar disorder, major depressive disorder, and schizophrenia		
Psychiatric & behavioral	86	ADHD	PGC	9543			1206461	Neale et al., J Am Acad Child Adolesc Psychiatry (2010)	http://www.med.unc.edu/pgc/downloads	EUR.pgc.adhd.full.2012-10.txt	No significant associations		Attention deficit hyperactivity disorder	Cohort = 896 cases, 2455 controls, 2064 trios. No genome-wide significant associations found	
Psychiatric & behavioral	87	Bipolar disorder	PGC	16731	7481	9250	2427220	PGC, Nat Genet (2011)	http://www.med.unc.edu/pgc/downloads	EUR.pgc.bip.full.2012-04.txt	Not reported in paper, SI		Psychiatric Genomics Consortium		
Anthropometric	88	Height*	GIANT (2010)	183727			2469635	Allen et al., Nature (2010)	http://www.broadinstitute.org/collaboration/giant/index.php/GIANT_consortium_data_files	EUR.GIANT_HEIGHT_LangoAllen2010_publicrelease_HapMapCeuFreq_eqtl.txt	12.5	Allen et al., Nature (2010)			
Anthropometric	89	Height men*	GIANT (2013)	133723			2762771	Randall et al., PLOS Genetics (2013)	http://www.broadinstitute.org/collaboration/giant/index.php/GIANT_consortium_data_files	EUR.GIANT_Randall2013PlosGenet_stage1_publicrelease_HapMapCeuFreq_HEIGHT_MEN.txt					
Anthropometric	90	Height women*	GIANT (2013)	133723			2748519	Randall et al., PLOS Genetics (2013)	http://www.broadinstitute.org/collaboration/giant/index.php/GIANT_consortium_data_files	EUR.GIANT_Randall2013PlosGenet_stage1_publicrelease_HapMapCeuFreq_HEIGHT_WOMEN.txt					
Anthropometric	91	Weight men*	GIANT (2013)	133723			2760763	Randall et al., PLOS Genetics (2013)	http://www.broadinstitute.org/collaboration/giant/index.php/GIANT_consortium_data_files	EUR.GIANT_Randall2013PlosGenet_stage1_publicrelease_HapMapCeuFreq_WEIGHT_MEN.txt					
Anthropometric	92	Weight women*	GIANT (2013)	133723			2746980	Randall et al., PLOS Genetics (2013)	http://www.broadinstitute.org/collaboration/giant/index.php/GIANT_consortium_data_files	EUR.GIANT_Randall2013PlosGenet_stage1_publicrelease_HapMapCeuFreq_WEIGHT_WOMEN.txt					
Anthropometric	93	Hip circumf. men*	GIANT (2013)	133723			2725729	Randall et al., PLOS Genetics (2013)	http://www.broadinstitute.org/collaboration/giant/index.php/GIANT_consortium_data_files	EUR.GIANT_Randall2013PlosGenet_stage1_publicrelease_HapMapCeuFreq_HIP_MEN.txt					
Anthropometric	94	Hip circumf. women*	GIANT (2013)	133723			2725729	Randall et al., PLOS Genetics (2013)	http://www.broadinstitute.org/collaboration/giant/index.php/GIANT_consortium_data_files	EUR.GIANT_Randall2013PlosGenet_stage1_publicrelease_HapMapCeuFreq_HIP_WOMEN.txt					
Anthropometric	95	Waist circumf. men*	GIANT (2013)	133723			2745517	Randall et al., PLOS Genetics (2013)	http://www.broadinstitute.org/collaboration/giant/index.php/GIANT_consortium_data_files	EUR.GIANT_Randall2013PlosGenet_stage1_publicrelease_HapMapCeuFreq_WC_MEN.txt					
Anthropometric	96	Waist circumf. women*	GIANT (2013)	133723			2740358	Randall et al., PLOS Genetics (2013)	http://www.broadinstitute.org/collaboration/giant/index.php/GIANT_consortium_data_files	EUR.GIANT_Randall2013PlosGenet_stage1_publicrelease_HapMapCeuFreq_WC_WOMEN.txt					
Anthropometric	97	Waist-hip-ratio men*	GIANT (2013)	133723			2743313	Randall et al., PLOS Genetics (2013)	http://www.broadinstitute.org/collaboration/giant/index.php/GIANT_consortium_data_files	EUR.GIANT_Randall2013PlosGenet_stage1_publicrelease_HapMapCeuFreq_WHR_MEN.txt					
Anthropometric	98	Waist-hip-ratio women*	GIANT (2013)	133723			2738276	Randall et al., PLOS Genetics (2013)	http://www.broadinstitute.org/collaboration/giant/index.php/GIANT_consortium_data_files	EUR.GIANT_Randall2013PlosGenet_stage1_publicrelease_HapMapCeuFreq_WHR_WOMEN.txt					
Anthropometric	99	BMI*	GIANT (2010)	123865			2471516	Speliotes et al., Nat Genet (2010)	http://www.broadinstitute.org/collaboration/giant/index.php/GIANT_consortium_data_files	EUR.GIANT_BMI_Speliotes2010_publicrelease_HapMapCeuFreq_eqtl.txt	4-Feb	Speliotes et al., Nat Genet (2010)			
Anthropometric	100	BMI men*	GIANT (2013)	133723			2736849	Randall et al., PLOS Genetics (2013)	http://www.broadinstitute.org/collaboration/giant/index.php/GIANT_consortium_data_files	EUR.GIANT_Randall2013PlosGenet_stage1_publicrelease_HapMapCeuFreq_BMI_MEN.txt					
Anthropometric	101	BMI women*	GIANT (2013)	133723			2736849	Randall et al., PLOS Genetics (2013)	http://www.broadinstitute.org/collaboration/giant/index.php/GIANT_consortium_data_files	EUR.GIANT_Randall2013PlosGenet_stage1_publicrelease_HapMapCeuFreq_BMI_WOMEN.txt					
Anthropometric	102	BMI men (HC-adj)*	GIANT (2013)	133723			2725769	Randall et al., PLOS Genetics (2013)	http://www.broadinstitute.org/collaboration/giant/index.php/GIANT_consortium_data_files	EUR.GIANT_Randall2013PlosGenet_stage1_publicrelease_HapMapCeuFreq_HIPadjBMI_MEN.txt					
Anthropometric	103	BMI women (HC-adj)*	GIANT (2013)	133723			2725769	Randall et al., PLOS Genetics (2013)	http://www.broadinstitute.org/collaboration/giant/index.php/GIANT_consortium_data_files	EUR.GIANT_Randall2013PlosGenet_stage1_publicrelease_HapMapCeuFreq_HIPadjBMI_WOMEN.txt					
Anthropometric	104	BMI men (WC-adj)*	GIANT (2013)	133723			2744339	Randall et al., PLOS Genetics (2013)	http://www.broadinstitute.org/collaboration/giant/index.php/GIANT_consortium_data_files	EUR.GIANT_Randall2013PlosGenet_stage1_publicrelease_HapMapCeuFreq_WCadjBMI_MEN.txt					
Anthropometric	105	BMI women (WC-adj)*	GIANT (2013)	133723			2738311	Randall et al., PLOS Genetics (2013)	http://www.broadinstitute.org/collaboration/giant/index.php/GIANT_consortium_data_files	EUR.GIANT_Randall2013PlosGenet_stage1_publicrelease_HapMapCeuFreq_WCadjBMI_WOMEN.txt					
Anthropometric	106	BMI (WHR-adj)*	GIANT (2010)	77167			2483325	Heid et al., Nat Genet (2010)	http://www.broadinstitute.org/collaboration/giant/index.php/GIANT_consortium_data_files	EUR.GIANT_WHRadjBMI_Heid2010_publicrelease_HapMapCeuFreq_eqtl.txt	1.7-4.7	Heid et al., Nat Genet (2010)			
Anthropometric	107	BMI men (WHR-adj)*	GIANT (2013)	133723			2742718	Randall et al., PLOS Genetics (2013)	http://www.broadinstitute.org/collaboration/giant/index.php/GIANT_consortium_data_files	EUR.GIANT_Randall2013PlosGenet_stage1_publicrelease_HapMapCeuFreq_WHRadjBMI_MEN.txt					
Anthropometric	108	BMI women (WHR-adj)*	GIANT (2013)	133723			2737329	Randall et al., PLOS Genetics (2013)	http://www.broadinstitute.org/collaboration/giant/index.php/GIANT_consortium_data_files	EUR.GIANT_Randall2013PlosGenet_stage1_publicrelease_HapMapCeuFreq_WHRadjBMI_WOMEN.txt					
Anthropometric	109	Height (vQTL)*	GIANT (2012)	170000			2417848	Yang et al., Nature (2012)	http://www.broadinstitute.org/collaboration/giant/index.php/GIANT_consortium_data_files	EUR.GIANT_Yang2012Nature_publicrelease_HapMapCeuFreq_Height_vqtl.txt					
Anthropometric	110	BMI (vQTL)*	GIANT (2012)	170000			2417848	Yang et al., Nature (2012)	http://www.broadinstitute.org/collaboration/giant/index.php/GIANT_consortium_data_files	EUR.GIANT_Yang2012Nature_publicrelease_HapMapCeuFreq_BMI_vqtl.txt					
Various	111	Osteoporosis men (FN-BMD)	GEFOS	9971			2440559	Estrada et al., Nat Genet (2012)	http://www.gefos.org/?q=content/data-release	EUR.GEFOS2.FNBMD_MEN_GC.txt					
Various	112	Osteoporosis (FN-BMD)	GEFOS	32961			2478338	Estrada et al., Nat Genet (2012)	http://www.gefos.org/?q=content/data-release	EUR.GEFOS2.FNBMD_POOLED_GC.txt					
Various	113	Osteoporosis women (FN-BMD)	GEFOS	22990			2506035	Estrada et al., Nat Genet (2012)	http://www.gefos.org/?q=content/data-release	EUR.GEFOS2.FNBMD_WOMEN_GC.txt	5.8	Estrada et al., Nat Genet (2012)			
Various	114	Osteoporosis men (LS-BMD)	GEFOS	9980			2467729	Estrada et al., Nat Genet (2012)	http://www.gefos.org/?q=content/data-release	EUR.GEFOS2.LSBMD_MEN_GC.txt					
Various	115	Osteoporosis (LS-BMD)	GEFOS	31800			2468080	Estrada et al., Nat Genet (2012)	http://www.gefos.org/?q=content/data-release	EUR.GEFOS2.LSBMD_POOLED_GC.txt					
Various	116	Osteoporosis women (LS-BMD)	GEFOS	22177			2474728	Estrada et al., Nat Genet (2012)	http://www.gefos.org/?q=content/data-release	EUR.GEFOS2.LSBMD_WOMEN_GC.txt					
Various	117	Pancreatic cancer	PanScan	7785	3851	3934	543436	Li et al., Carcinogenesis (2012)	http://www.ncbi.nlm.nih.gov/projects/gap/cgi-bin/analysis.cgi?study_id=phs000206.v4.p3&pha=2889	EUR.phs000206.pha002889.pancreatic_cancer.txt			Pancreatic Cancer Cohort Consortium	Pathway analysis done in paper, q-q plot looks reasonable	http://www.ncbi.nlm.nih.gov/projects/gap/cgi-bin/analysis.cgi?study_id=phs000206.v4.p3&phv=76261&phd=3209&pha=2889&pht=895&phvf=&phdf=&phaf=1&phtf=&dssp=1&consent=&temp=1
Various	118	Magnesium (serum)		7784			2579018	In preparation	Tanguy	EUR.Corre2014.Mg_serum_overall_META_ANALYSIS_Oct2013_4pop1.txt					
Various	119	Calcium (urin)		9099			2533773	In preparation	Tanguy	EUR.Corre2014.uCa_creat_ratio_ALL_META_ANALYSIS_7pop1.txt					
Various	120	Magnesium (urin)		9099			2533718	In preparation	Tanguy	EUR.Corre2014.uMg_creat_ratio_all_META_ANALYSIS_Aug2013_7pop1.txt					
Various	121	Magnesium-calcium ratio (urin)		9099			2540947	In preparation	Tanguy	EUR.Corre2014.uMguCa_all_META_ANALYSIS_7pop_aug20131.txt					
