# Supplementary material for: Fast and Rigorous Computation of Gene and Pathway Scores from SNP-Based Summary Statistics
Source: PLoS Comput Biol. 2016 Jan 25;12(1):e1004714. doi: 10.1371/journal.pcbi.1004714 (PMC4726509; doi:10.1371/journal.pcbi.1004714)
Supplement: S2 Table — Tables of pathways discovered by Pascal for the 118 GWAS. (TXT) [file pcbi.1004714.s017.txt]

PATHWAY_NAME	PVALUE_CHI2	PVALUE_EMP	GENESCORE_METHOD	TRAIT	GWAS_NAME	TRAIT_GROUP	CITATION
REACTOME_LIPOPROTEIN_METABOLISM	2.52309503e-06	2.57e-05	sum	Macular degeneration	EUR.AMDGene2013.Advanced_v_Controls	Neurodegenerative	Fritsche et al, Nat Genet (2013)
REACTOME_LIPOPROTEIN_METABOLISM	2.03592698e-12	0	sum	HDL cholesterol*	EUR.CARDIoGRAM_2010_lipids.HDL_ONE	Lipids	Teslovich et al, Nature (2010)
REACTOME_LIPID_DIGESTION_MOBILIZATION_AND_TRANSPORT	6.26196872e-11	0	sum	HDL cholesterol*	EUR.CARDIoGRAM_2010_lipids.HDL_ONE	Lipids	Teslovich et al, Nature (2010)
REACTOME_HDL_MEDIATED_LIPID_TRANSPORT	8.54678406e-09	0	sum	HDL cholesterol*	EUR.CARDIoGRAM_2010_lipids.HDL_ONE	Lipids	Teslovich et al, Nature (2010)
REACTOME_CHYLOMICRON_MEDIATED_LIPID_TRANSPORT	6.14621399e-07	0	sum	HDL cholesterol*	EUR.CARDIoGRAM_2010_lipids.HDL_ONE	Lipids	Teslovich et al, Nature (2010)
KEGG_PPAR_SIGNALING_PATHWAY	7.67739139e-06	1.3e-06	sum	HDL cholesterol*	EUR.CARDIoGRAM_2010_lipids.HDL_ONE	Lipids	Teslovich et al, Nature (2010)
REACTOME_LIPOPROTEIN_METABOLISM	1.11022302e-16	0	max	HDL cholesterol*	EUR.CARDIoGRAM_2010_lipids.HDL_ONE	Lipids	Teslovich et al, Nature (2010)
REACTOME_LIPID_DIGESTION_MOBILIZATION_AND_TRANSPORT	1.52100554e-14	0	max	HDL cholesterol*	EUR.CARDIoGRAM_2010_lipids.HDL_ONE	Lipids	Teslovich et al, Nature (2010)
REACTOME_HDL_MEDIATED_LIPID_TRANSPORT	7.60707053e-11	1.1e-06	max	HDL cholesterol*	EUR.CARDIoGRAM_2010_lipids.HDL_ONE	Lipids	Teslovich et al, Nature (2010)
REACTOME_LIPOPROTEIN_METABOLISM	2.19359729e-08	0	sum	LDL cholesterol*	EUR.CARDIoGRAM_2010_lipids.LDL_ONE	Lipids	Teslovich et al, Nature (2010)
REACTOME_LIPID_DIGESTION_MOBILIZATION_AND_TRANSPORT	3.06360639e-08	0	sum	LDL cholesterol*	EUR.CARDIoGRAM_2010_lipids.LDL_ONE	Lipids	Teslovich et al, Nature (2010)
REACTOME_CHYLOMICRON_MEDIATED_LIPID_TRANSPORT	8.23920035e-07	0	sum	LDL cholesterol*	EUR.CARDIoGRAM_2010_lipids.LDL_ONE	Lipids	Teslovich et al, Nature (2010)
REACTOME_LIPID_DIGESTION_MOBILIZATION_AND_TRANSPORT	1.12065413e-09	6e-07	max	LDL cholesterol*	EUR.CARDIoGRAM_2010_lipids.LDL_ONE	Lipids	Teslovich et al, Nature (2010)
REACTOME_LIPOPROTEIN_METABOLISM	2.08459872e-09	4e-07	max	LDL cholesterol*	EUR.CARDIoGRAM_2010_lipids.LDL_ONE	Lipids	Teslovich et al, Nature (2010)
REACTOME_CHYLOMICRON_MEDIATED_LIPID_TRANSPORT	7.03904507e-08	0	max	LDL cholesterol*	EUR.CARDIoGRAM_2010_lipids.LDL_ONE	Lipids	Teslovich et al, Nature (2010)
REACTOME_LIPOPROTEIN_METABOLISM	9.09103903e-11	0	sum	Total cholesterol*	EUR.CARDIoGRAM_2010_lipids.TC_ONE	Lipids	Teslovich et al, Nature (2010)
REACTOME_LIPID_DIGESTION_MOBILIZATION_AND_TRANSPORT	1.28191124e-09	0	sum	Total cholesterol*	EUR.CARDIoGRAM_2010_lipids.TC_ONE	Lipids	Teslovich et al, Nature (2010)
REACTOME_CHYLOMICRON_MEDIATED_LIPID_TRANSPORT	6.20870776e-08	0	sum	Total cholesterol*	EUR.CARDIoGRAM_2010_lipids.TC_ONE	Lipids	Teslovich et al, Nature (2010)
REACTOME_HDL_MEDIATED_LIPID_TRANSPORT	5.60577505e-06	4e-07	sum	Total cholesterol*	EUR.CARDIoGRAM_2010_lipids.TC_ONE	Lipids	Teslovich et al, Nature (2010)
REACTOME_METABOLISM_OF_LIPIDS_AND_LIPOPROTEINS	1.79529339e-05	0	sum	Total cholesterol*	EUR.CARDIoGRAM_2010_lipids.TC_ONE	Lipids	Teslovich et al, Nature (2010)
REACTOME_FATTY_ACID_TRIACYLGLYCEROL_AND_KETONE_BODY_METABOLISM	2.91266875e-05	1.35e-05	sum	Total cholesterol*	EUR.CARDIoGRAM_2010_lipids.TC_ONE	Lipids	Teslovich et al, Nature (2010)
REACTOME_PPARA_ACTIVATES_GENE_EXPRESSION	3.67541161e-05	1.55e-05	sum	Total cholesterol*	EUR.CARDIoGRAM_2010_lipids.TC_ONE	Lipids	Teslovich et al, Nature (2010)
REACTOME_LIPOPROTEIN_METABOLISM	5.27811128e-12	0	max	Total cholesterol*	EUR.CARDIoGRAM_2010_lipids.TC_ONE	Lipids	Teslovich et al, Nature (2010)
REACTOME_LIPID_DIGESTION_MOBILIZATION_AND_TRANSPORT	3.05332426e-11	0	max	Total cholesterol*	EUR.CARDIoGRAM_2010_lipids.TC_ONE	Lipids	Teslovich et al, Nature (2010)
REACTOME_CHYLOMICRON_MEDIATED_LIPID_TRANSPORT	1.94524985e-09	0	max	Total cholesterol*	EUR.CARDIoGRAM_2010_lipids.TC_ONE	Lipids	Teslovich et al, Nature (2010)
REACTOME_METABOLISM_OF_LIPIDS_AND_LIPOPROTEINS	1.19477014e-07	5e-06	max	Total cholesterol*	EUR.CARDIoGRAM_2010_lipids.TC_ONE	Lipids	Teslovich et al, Nature (2010)
REACTOME_LIPOPROTEIN_METABOLISM	6.47519627e-09	0	sum	Triglycerides*	EUR.CARDIoGRAM_2010_lipids.TG_ONE	Lipids	Teslovich et al, Nature (2010)
REACTOME_LIPID_DIGESTION_MOBILIZATION_AND_TRANSPORT	1.56804165e-07	0	sum	Triglycerides*	EUR.CARDIoGRAM_2010_lipids.TG_ONE	Lipids	Teslovich et al, Nature (2010)
REACTOME_CHYLOMICRON_MEDIATED_LIPID_TRANSPORT	2.68186378e-07	0	sum	Triglycerides*	EUR.CARDIoGRAM_2010_lipids.TG_ONE	Lipids	Teslovich et al, Nature (2010)
REACTOME_HDL_MEDIATED_LIPID_TRANSPORT	2.72141272e-05	8e-07	sum	Triglycerides*	EUR.CARDIoGRAM_2010_lipids.TG_ONE	Lipids	Teslovich et al, Nature (2010)
REACTOME_LIPOPROTEIN_METABOLISM	9.88978899e-11	7.7e-06	max	Triglycerides*	EUR.CARDIoGRAM_2010_lipids.TG_ONE	Lipids	Teslovich et al, Nature (2010)
REACTOME_LIPID_DIGESTION_MOBILIZATION_AND_TRANSPORT	7.10836745e-09	2.07e-05	max	Triglycerides*	EUR.CARDIoGRAM_2010_lipids.TG_ONE	Lipids	Teslovich et al, Nature (2010)
REACTOME_CHYLOMICRON_MEDIATED_LIPID_TRANSPORT	1.150491e-08	1.3e-06	max	Triglycerides*	EUR.CARDIoGRAM_2010_lipids.TG_ONE	Lipids	Teslovich et al, Nature (2010)
REACTOME_LIPID_DIGESTION_MOBILIZATION_AND_TRANSPORT	7.47560163e-07	3.98e-05	sum	Coronary artery disease*	EUR.CARDIoGRAM_gwas_results.CAD	Cardiovascular	Schunkert et al, Nature Genetics (2011)
REACTOME_METABOLISM_OF_LIPIDS_AND_LIPOPROTEINS	2.34323878e-06	2.65e-05	sum	Coronary artery disease*	EUR.CARDIoGRAM_gwas_results.CAD	Cardiovascular	Schunkert et al, Nature Genetics (2011)
KEGG_MATURITY_ONSET_DIABETES_OF_THE_YOUNG	1.35138797e-06	2.2e-06	sum	Type 2 diabetes*	EUR.DIAGRAM.metabochip.T2D	Glycemic	Morris et al., Nat Genet (2012)
KEGG_PROSTATE_CANCER	1.42562391e-06	2.02e-05	sum	Type 2 diabetes*	EUR.DIAGRAM.metabochip.T2D	Glycemic	Morris et al., Nat Genet (2012)
KEGG_MATURITY_ONSET_DIABETES_OF_THE_YOUNG	1.04397294e-05	1.47e-05	sum	Type 2 diabetes*	EUR.DIAGRAMv3.2012DEC17.T2D	Glycemic	Morris et al., Nat Genet (2012)
KEGG_BASAL_CELL_CARCINOMA	1.40610157e-07	1.52e-05	max	Osteoporosis (FN-BMD)	EUR.GEFOS2.FNBMD_POOLED_GC	Various	Estrada et al., Nat Genet (2012)
REACTOME_GPCR_LIGAND_BINDING	1.36403182e-05	2.18e-05	sum	Osteoporosis women (FN-BMD)	EUR.GEFOS2.FNBMD_WOMEN_GC	Various	Estrada et al., Nat Genet (2012)
KEGG_BASAL_CELL_CARCINOMA	9.19767547e-07	1.61e-05	max	Osteoporosis women (FN-BMD)	EUR.GEFOS2.FNBMD_WOMEN_GC	Various	Estrada et al., Nat Genet (2012)
KEGG_WNT_SIGNALING_PATHWAY	4.4280147e-05	2.85e-05	sum	Osteoporosis (LS-BMD)	EUR.GEFOS2.LSBMD_POOLED_GC	Various	Estrada et al., Nat Genet (2012)
KEGG_WNT_SIGNALING_PATHWAY	2.48492357e-07	6.8e-06	max	Osteoporosis (LS-BMD)	EUR.GEFOS2.LSBMD_POOLED_GC	Various	Estrada et al., Nat Genet (2012)
KEGG_BASAL_CELL_CARCINOMA	4.10112515e-07	1.22e-05	max	Osteoporosis (LS-BMD)	EUR.GEFOS2.LSBMD_POOLED_GC	Various	Estrada et al., Nat Genet (2012)
KEGG_BASAL_CELL_CARCINOMA	9.54912125e-08	2.2e-06	sum	Osteoporosis women (LS-BMD)	EUR.GEFOS2.LSBMD_WOMEN_GC	Various	Estrada et al., Nat Genet (2012)
KEGG_WNT_SIGNALING_PATHWAY	1.507316e-06	1.6e-06	sum	Osteoporosis women (LS-BMD)	EUR.GEFOS2.LSBMD_WOMEN_GC	Various	Estrada et al., Nat Genet (2012)
KEGG_PATHWAYS_IN_CANCER	6.21466782e-06	3.38e-05	sum	Osteoporosis women (LS-BMD)	EUR.GEFOS2.LSBMD_WOMEN_GC	Various	Estrada et al., Nat Genet (2012)
KEGG_HEDGEHOG_SIGNALING_PATHWAY	1.68062097e-05	2.04e-05	sum	Osteoporosis women (LS-BMD)	EUR.GEFOS2.LSBMD_WOMEN_GC	Various	Estrada et al., Nat Genet (2012)
KEGG_WNT_SIGNALING_PATHWAY	3.47681217e-09	5e-07	max	Osteoporosis women (LS-BMD)	EUR.GEFOS2.LSBMD_WOMEN_GC	Various	Estrada et al., Nat Genet (2012)
KEGG_BASAL_CELL_CARCINOMA	1.13392549e-08	2.7e-06	max	Osteoporosis women (LS-BMD)	EUR.GEFOS2.LSBMD_WOMEN_GC	Various	Estrada et al., Nat Genet (2012)
KEGG_HEDGEHOG_SIGNALING_PATHWAY	1.15993165e-06	2e-05	max	Osteoporosis women (LS-BMD)	EUR.GEFOS2.LSBMD_WOMEN_GC	Various	Estrada et al., Nat Genet (2012)
BIOCARTA_RACCYCD_PATHWAY	8.62102945e-06	8.7e-06	sum	BMI women (HC-adj)*	EUR.GIANT_Randall2013PlosGenet_stage1_publicrelease_HapMapCeuFreq_HIPadjBMI_WOMEN	Anthropometric	Randall et al., PLOS Genetics (2013)
KEGG_PANCREATIC_CANCER	3.75451129e-05	4.42e-05	sum	BMI women (HC-adj)*	EUR.GIANT_Randall2013PlosGenet_stage1_publicrelease_HapMapCeuFreq_HIPadjBMI_WOMEN	Anthropometric	Randall et al., PLOS Genetics (2013)
KEGG_VEGF_SIGNALING_PATHWAY	3.29521318e-06	4.61e-05	max	BMI women (WHR-adj)*	EUR.GIANT_Randall2013PlosGenet_stage1_publicrelease_HapMapCeuFreq_WHRadjBMI_WOMEN	Anthropometric	Randall et al., PLOS Genetics (2013)
REACTOME_LIPOPROTEIN_METABOLISM	1.47881707e-13	0	sum	HDL cholesterol*	EUR.GLGC.Mc_HDL	Lipids	Willer et al., Nat Genet (2013)
REACTOME_LIPID_DIGESTION_MOBILIZATION_AND_TRANSPORT	7.38438199e-11	0	sum	HDL cholesterol*	EUR.GLGC.Mc_HDL	Lipids	Willer et al., Nat Genet (2013)
REACTOME_HDL_MEDIATED_LIPID_TRANSPORT	4.66928496e-10	0	sum	HDL cholesterol*	EUR.GLGC.Mc_HDL	Lipids	Willer et al., Nat Genet (2013)
REACTOME_CHYLOMICRON_MEDIATED_LIPID_TRANSPORT	8.39729071e-08	0	sum	HDL cholesterol*	EUR.GLGC.Mc_HDL	Lipids	Willer et al., Nat Genet (2013)
REACTOME_LIPOPROTEIN_METABOLISM	0	0	max	HDL cholesterol*	EUR.GLGC.Mc_HDL	Lipids	Willer et al., Nat Genet (2013)
REACTOME_LIPID_DIGESTION_MOBILIZATION_AND_TRANSPORT	1.99840144e-15	4e-07	max	HDL cholesterol*	EUR.GLGC.Mc_HDL	Lipids	Willer et al., Nat Genet (2013)
REACTOME_HDL_MEDIATED_LIPID_TRANSPORT	2.87669888e-12	2e-06	max	HDL cholesterol*	EUR.GLGC.Mc_HDL	Lipids	Willer et al., Nat Genet (2013)
REACTOME_LIPOPROTEIN_METABOLISM	5.76485492e-08	0	sum	LDL cholesterol*	EUR.GLGC.Mc_LDL	Lipids	Willer et al., Nat Genet (2013)
REACTOME_LIPID_DIGESTION_MOBILIZATION_AND_TRANSPORT	4.41896467e-07	1e-07	sum	LDL cholesterol*	EUR.GLGC.Mc_LDL	Lipids	Willer et al., Nat Genet (2013)
REACTOME_CHYLOMICRON_MEDIATED_LIPID_TRANSPORT	3.62954495e-06	0	sum	LDL cholesterol*	EUR.GLGC.Mc_LDL	Lipids	Willer et al., Nat Genet (2013)
REACTOME_HDL_MEDIATED_LIPID_TRANSPORT	2.21974269e-05	6.6e-06	sum	LDL cholesterol*	EUR.GLGC.Mc_LDL	Lipids	Willer et al., Nat Genet (2013)
REACTOME_LIPOPROTEIN_METABOLISM	2.32788566e-10	2.53e-05	max	LDL cholesterol*	EUR.GLGC.Mc_LDL	Lipids	Willer et al., Nat Genet (2013)
REACTOME_LIPID_DIGESTION_MOBILIZATION_AND_TRANSPORT	1.38799205e-09	2.05e-05	max	LDL cholesterol*	EUR.GLGC.Mc_LDL	Lipids	Willer et al., Nat Genet (2013)
REACTOME_CHYLOMICRON_MEDIATED_LIPID_TRANSPORT	3.0325721e-08	6.9e-06	max	LDL cholesterol*	EUR.GLGC.Mc_LDL	Lipids	Willer et al., Nat Genet (2013)
REACTOME_LIPOPROTEIN_METABOLISM	3.76971787e-11	0	sum	Total cholesterol*	EUR.GLGC.Mc_TC	Lipids	Willer et al., Nat Genet (2013)
REACTOME_LIPID_DIGESTION_MOBILIZATION_AND_TRANSPORT	3.3631371e-09	0	sum	Total cholesterol*	EUR.GLGC.Mc_TC	Lipids	Willer et al., Nat Genet (2013)
REACTOME_CHYLOMICRON_MEDIATED_LIPID_TRANSPORT	1.14784042e-07	0	sum	Total cholesterol*	EUR.GLGC.Mc_TC	Lipids	Willer et al., Nat Genet (2013)
REACTOME_HDL_MEDIATED_LIPID_TRANSPORT	3.12088136e-07	0	sum	Total cholesterol*	EUR.GLGC.Mc_TC	Lipids	Willer et al., Nat Genet (2013)
REACTOME_METABOLISM_OF_LIPIDS_AND_LIPOPROTEINS	5.3789203e-07	0	sum	Total cholesterol*	EUR.GLGC.Mc_TC	Lipids	Willer et al., Nat Genet (2013)
REACTOME_PPARA_ACTIVATES_GENE_EXPRESSION	3.39693424e-06	1.2e-06	sum	Total cholesterol*	EUR.GLGC.Mc_TC	Lipids	Willer et al., Nat Genet (2013)
REACTOME_FATTY_ACID_TRIACYLGLYCEROL_AND_KETONE_BODY_METABOLISM	1.6913001e-05	1.91e-05	sum	Total cholesterol*	EUR.GLGC.Mc_TC	Lipids	Willer et al., Nat Genet (2013)
REACTOME_LIPOPROTEIN_METABOLISM	9.99866856e-13	1e-05	max	Total cholesterol*	EUR.GLGC.Mc_TC	Lipids	Willer et al., Nat Genet (2013)
REACTOME_LIPID_DIGESTION_MOBILIZATION_AND_TRANSPORT	9.99063055e-11	3.8e-06	max	Total cholesterol*	EUR.GLGC.Mc_TC	Lipids	Willer et al., Nat Genet (2013)
REACTOME_CHYLOMICRON_MEDIATED_LIPID_TRANSPORT	1.59868996e-09	7.2e-06	max	Total cholesterol*	EUR.GLGC.Mc_TC	Lipids	Willer et al., Nat Genet (2013)
REACTOME_HDL_MEDIATED_LIPID_TRANSPORT	6.96336679e-08	1.34e-05	max	Total cholesterol*	EUR.GLGC.Mc_TC	Lipids	Willer et al., Nat Genet (2013)
REACTOME_LIPOPROTEIN_METABOLISM	1.45262069e-09	0	sum	Triglycerides*	EUR.GLGC.Mc_TG	Lipids	Willer et al., Nat Genet (2013)
REACTOME_HDL_MEDIATED_LIPID_TRANSPORT	1.62389577e-07	0	sum	Triglycerides*	EUR.GLGC.Mc_TG	Lipids	Willer et al., Nat Genet (2013)
REACTOME_LIPID_DIGESTION_MOBILIZATION_AND_TRANSPORT	3.63230812e-07	0	sum	Triglycerides*	EUR.GLGC.Mc_TG	Lipids	Willer et al., Nat Genet (2013)
REACTOME_CHYLOMICRON_MEDIATED_LIPID_TRANSPORT	4.7201707e-06	0	sum	Triglycerides*	EUR.GLGC.Mc_TG	Lipids	Willer et al., Nat Genet (2013)
REACTOME_METABOLISM_OF_LIPIDS_AND_LIPOPROTEINS	6.73235061e-06	6.9e-06	sum	Triglycerides*	EUR.GLGC.Mc_TG	Lipids	Willer et al., Nat Genet (2013)
KEGG_PPAR_SIGNALING_PATHWAY	4.35266999e-05	1.48e-05	sum	Triglycerides*	EUR.GLGC.Mc_TG	Lipids	Willer et al., Nat Genet (2013)
REACTOME_LIPOPROTEIN_METABOLISM	2.90703683e-10	3e-07	max	Triglycerides*	EUR.GLGC.Mc_TG	Lipids	Willer et al., Nat Genet (2013)
REACTOME_CHYLOMICRON_MEDIATED_LIPID_TRANSPORT	6.60630657e-08	1e-07	max	Triglycerides*	EUR.GLGC.Mc_TG	Lipids	Willer et al., Nat Genet (2013)
REACTOME_LIPID_DIGESTION_MOBILIZATION_AND_TRANSPORT	1.59570317e-07	2.2e-06	max	Triglycerides*	EUR.GLGC.Mc_TG	Lipids	Willer et al., Nat Genet (2013)
REACTOME_HDL_MEDIATED_LIPID_TRANSPORT	3.02721127e-07	1.13e-05	max	Triglycerides*	EUR.GLGC.Mc_TG	Lipids	Willer et al., Nat Genet (2013)
REACTOME_LIPOPROTEIN_METABOLISM	1.83075777e-12	0	sum	HDL cholesterol*	EUR.GLGC.jointGwasMc_HDL	Lipids	Willer et al., Nat Genet (2013)
REACTOME_LIPID_DIGESTION_MOBILIZATION_AND_TRANSPORT	3.68037822e-11	0	sum	HDL cholesterol*	EUR.GLGC.jointGwasMc_HDL	Lipids	Willer et al., Nat Genet (2013)
REACTOME_HDL_MEDIATED_LIPID_TRANSPORT	5.89688165e-09	0	sum	HDL cholesterol*	EUR.GLGC.jointGwasMc_HDL	Lipids	Willer et al., Nat Genet (2013)
REACTOME_CHYLOMICRON_MEDIATED_LIPID_TRANSPORT	8.07543915e-07	1e-07	sum	HDL cholesterol*	EUR.GLGC.jointGwasMc_HDL	Lipids	Willer et al., Nat Genet (2013)
KEGG_PPAR_SIGNALING_PATHWAY	1.90432337e-06	8e-07	sum	HDL cholesterol*	EUR.GLGC.jointGwasMc_HDL	Lipids	Willer et al., Nat Genet (2013)
REACTOME_METABOLISM_OF_LIPIDS_AND_LIPOPROTEINS	4.7795308e-05	0	sum	HDL cholesterol*	EUR.GLGC.jointGwasMc_HDL	Lipids	Willer et al., Nat Genet (2013)
REACTOME_LIPOPROTEIN_METABOLISM	2.22044605e-16	0	max	HDL cholesterol*	EUR.GLGC.jointGwasMc_HDL	Lipids	Willer et al., Nat Genet (2013)
REACTOME_LIPID_DIGESTION_MOBILIZATION_AND_TRANSPORT	7.70494779e-14	0	max	HDL cholesterol*	EUR.GLGC.jointGwasMc_HDL	Lipids	Willer et al., Nat Genet (2013)
REACTOME_HDL_MEDIATED_LIPID_TRANSPORT	3.5289105e-11	1.8e-06	max	HDL cholesterol*	EUR.GLGC.jointGwasMc_HDL	Lipids	Willer et al., Nat Genet (2013)
REACTOME_CHYLOMICRON_MEDIATED_LIPID_TRANSPORT	6.1862e-09	2.2e-06	max	HDL cholesterol*	EUR.GLGC.jointGwasMc_HDL	Lipids	Willer et al., Nat Genet (2013)
REACTOME_METABOLISM_OF_LIPIDS_AND_LIPOPROTEINS	8.99260429e-06	2.3e-06	max	HDL cholesterol*	EUR.GLGC.jointGwasMc_HDL	Lipids	Willer et al., Nat Genet (2013)
REACTOME_LIPOPROTEIN_METABOLISM	1.37372238e-08	0	sum	LDL cholesterol*	EUR.GLGC.jointGwasMc_LDL	Lipids	Willer et al., Nat Genet (2013)
REACTOME_LIPID_DIGESTION_MOBILIZATION_AND_TRANSPORT	4.24537253e-08	0	sum	LDL cholesterol*	EUR.GLGC.jointGwasMc_LDL	Lipids	Willer et al., Nat Genet (2013)
REACTOME_CHYLOMICRON_MEDIATED_LIPID_TRANSPORT	7.51041596e-07	0	sum	LDL cholesterol*	EUR.GLGC.jointGwasMc_LDL	Lipids	Willer et al., Nat Genet (2013)
REACTOME_LIPOPROTEIN_METABOLISM	2.32189157e-10	4e-07	max	LDL cholesterol*	EUR.GLGC.jointGwasMc_LDL	Lipids	Willer et al., Nat Genet (2013)
REACTOME_LIPID_DIGESTION_MOBILIZATION_AND_TRANSPORT	3.85893206e-10	3e-07	max	LDL cholesterol*	EUR.GLGC.jointGwasMc_LDL	Lipids	Willer et al., Nat Genet (2013)
REACTOME_CHYLOMICRON_MEDIATED_LIPID_TRANSPORT	3.69636453e-08	0	max	LDL cholesterol*	EUR.GLGC.jointGwasMc_LDL	Lipids	Willer et al., Nat Genet (2013)
REACTOME_LIPOPROTEIN_METABOLISM	3.43571838e-11	0	sum	Total cholesterol*	EUR.GLGC.jointGwasMc_TC	Lipids	Willer et al., Nat Genet (2013)
REACTOME_LIPID_DIGESTION_MOBILIZATION_AND_TRANSPORT	8.82524831e-10	0	sum	Total cholesterol*	EUR.GLGC.jointGwasMc_TC	Lipids	Willer et al., Nat Genet (2013)
REACTOME_CHYLOMICRON_MEDIATED_LIPID_TRANSPORT	6.84924991e-08	0	sum	Total cholesterol*	EUR.GLGC.jointGwasMc_TC	Lipids	Willer et al., Nat Genet (2013)
REACTOME_HDL_MEDIATED_LIPID_TRANSPORT	2.26794324e-06	0	sum	Total cholesterol*	EUR.GLGC.jointGwasMc_TC	Lipids	Willer et al., Nat Genet (2013)
REACTOME_METABOLISM_OF_LIPIDS_AND_LIPOPROTEINS	1.89518315e-05	0	sum	Total cholesterol*	EUR.GLGC.jointGwasMc_TC	Lipids	Willer et al., Nat Genet (2013)
REACTOME_PPARA_ACTIVATES_GENE_EXPRESSION	4.44202538e-05	1.42e-05	sum	Total cholesterol*	EUR.GLGC.jointGwasMc_TC	Lipids	Willer et al., Nat Genet (2013)
REACTOME_FATTY_ACID_TRIACYLGLYCEROL_AND_KETONE_BODY_METABOLISM	4.55262327e-05	1.79e-05	sum	Total cholesterol*	EUR.GLGC.jointGwasMc_TC	Lipids	Willer et al., Nat Genet (2013)
REACTOME_LIPOPROTEIN_METABOLISM	7.49178497e-13	0	max	Total cholesterol*	EUR.GLGC.jointGwasMc_TC	Lipids	Willer et al., Nat Genet (2013)
REACTOME_LIPID_DIGESTION_MOBILIZATION_AND_TRANSPORT	8.12527823e-12	1e-07	max	Total cholesterol*	EUR.GLGC.jointGwasMc_TC	Lipids	Willer et al., Nat Genet (2013)
REACTOME_CHYLOMICRON_MEDIATED_LIPID_TRANSPORT	1.27176569e-09	1e-07	max	Total cholesterol*	EUR.GLGC.jointGwasMc_TC	Lipids	Willer et al., Nat Genet (2013)
REACTOME_METABOLISM_OF_LIPIDS_AND_LIPOPROTEINS	1.64179236e-08	1.36e-05	max	Total cholesterol*	EUR.GLGC.jointGwasMc_TC	Lipids	Willer et al., Nat Genet (2013)
REACTOME_HDL_MEDIATED_LIPID_TRANSPORT	1.40652384e-07	2.83e-05	max	Total cholesterol*	EUR.GLGC.jointGwasMc_TC	Lipids	Willer et al., Nat Genet (2013)
REACTOME_LIPOPROTEIN_METABOLISM	3.01225933e-10	0	sum	Triglycerides*	EUR.GLGC.jointGwasMc_TG	Lipids	Willer et al., Nat Genet (2013)
REACTOME_LIPID_DIGESTION_MOBILIZATION_AND_TRANSPORT	9.88482396e-09	0	sum	Triglycerides*	EUR.GLGC.jointGwasMc_TG	Lipids	Willer et al., Nat Genet (2013)
REACTOME_CHYLOMICRON_MEDIATED_LIPID_TRANSPORT	5.47005404e-07	0	sum	Triglycerides*	EUR.GLGC.jointGwasMc_TG	Lipids	Willer et al., Nat Genet (2013)
REACTOME_HDL_MEDIATED_LIPID_TRANSPORT	1.36967136e-06	0	sum	Triglycerides*	EUR.GLGC.jointGwasMc_TG	Lipids	Willer et al., Nat Genet (2013)
REACTOME_LIPOPROTEIN_METABOLISM	3.80698806e-11	1e-07	max	Triglycerides*	EUR.GLGC.jointGwasMc_TG	Lipids	Willer et al., Nat Genet (2013)
REACTOME_LIPID_DIGESTION_MOBILIZATION_AND_TRANSPORT	2.71904743e-09	4e-07	max	Triglycerides*	EUR.GLGC.jointGwasMc_TG	Lipids	Willer et al., Nat Genet (2013)
REACTOME_CHYLOMICRON_MEDIATED_LIPID_TRANSPORT	1.63529618e-08	0	max	Triglycerides*	EUR.GLGC.jointGwasMc_TG	Lipids	Willer et al., Nat Genet (2013)
REACTOME_HDL_MEDIATED_LIPID_TRANSPORT	3.76701431e-07	2.12e-05	max	Triglycerides*	EUR.GLGC.jointGwasMc_TG	Lipids	Willer et al., Nat Genet (2013)
KEGG_PPAR_SIGNALING_PATHWAY	5.32582912e-06	3.76e-05	max	Triglycerides*	EUR.GLGC.jointGwasMc_TG	Lipids	Willer et al., Nat Genet (2013)
REACTOME_IMMUNE_SYSTEM	3.15734342e-08	1e-07	sum	Crohn's disease*	EUR.IBDGenetics.CD	Immune	Franke et al., Nat Genet (2010)
KEGG_CYTOKINE_CYTOKINE_RECEPTOR_INTERACTION	4.09993021e-07	4e-07	sum	Crohn's disease*	EUR.IBDGenetics.CD	Immune	Franke et al., Nat Genet (2010)
BIOCARTA_TH1TH2_PATHWAY	1.21036224e-06	1.17e-05	sum	Crohn's disease*	EUR.IBDGenetics.CD	Immune	Franke et al., Nat Genet (2010)
KEGG_JAK_STAT_SIGNALING_PATHWAY	2.19279305e-06	1.41e-05	sum	Crohn's disease*	EUR.IBDGenetics.CD	Immune	Franke et al., Nat Genet (2010)
REACTOME_CYTOKINE_SIGNALING_IN_IMMUNE_SYSTEM	3.1676875e-06	1.8e-06	sum	Crohn's disease*	EUR.IBDGenetics.CD	Immune	Franke et al., Nat Genet (2010)
REACTOME_INTERFERON_GAMMA_SIGNALING	4.57087021e-06	1.1e-05	sum	Crohn's disease*	EUR.IBDGenetics.CD	Immune	Franke et al., Nat Genet (2010)
BIOCARTA_NKT_PATHWAY	4.62154442e-06	7.4e-06	sum	Crohn's disease*	EUR.IBDGenetics.CD	Immune	Franke et al., Nat Genet (2010)
BIOCARTA_NO2IL12_PATHWAY	2.53103089e-05	1.4e-05	sum	Crohn's disease*	EUR.IBDGenetics.CD	Immune	Franke et al., Nat Genet (2010)
KEGG_CYTOKINE_CYTOKINE_RECEPTOR_INTERACTION	1.44347778e-09	1.25e-05	max	Crohn's disease*	EUR.IBDGenetics.CD	Immune	Franke et al., Nat Genet (2010)
REACTOME_IMMUNE_SYSTEM	1.58853142e-07	1.6e-05	max	Crohn's disease*	EUR.IBDGenetics.CD	Immune	Franke et al., Nat Genet (2010)
REACTOME_IMMUNE_SYSTEM	6.33758601e-11	0	sum	Ulcerative colitis*	EUR.IBDGenetics.UC	Immune	Anderson et al., Nat Genet (2011)
KEGG_CYTOKINE_CYTOKINE_RECEPTOR_INTERACTION	4.87801055e-09	0	sum	Ulcerative colitis*	EUR.IBDGenetics.UC	Immune	Anderson et al., Nat Genet (2011)
REACTOME_CYTOKINE_SIGNALING_IN_IMMUNE_SYSTEM	3.98618762e-07	1.6e-05	sum	Ulcerative colitis*	EUR.IBDGenetics.UC	Immune	Anderson et al., Nat Genet (2011)
REACTOME_ADAPTIVE_IMMUNE_SYSTEM	4.28640087e-07	1.36e-05	sum	Ulcerative colitis*	EUR.IBDGenetics.UC	Immune	Anderson et al., Nat Genet (2011)
KEGG_CHEMOKINE_SIGNALING_PATHWAY	9.65588632e-07	1.6e-05	sum	Ulcerative colitis*	EUR.IBDGenetics.UC	Immune	Anderson et al., Nat Genet (2011)
KEGG_PATHWAYS_IN_CANCER	1.11499986e-06	9.4e-06	sum	Ulcerative colitis*	EUR.IBDGenetics.UC	Immune	Anderson et al., Nat Genet (2011)
KEGG_CYTOKINE_CYTOKINE_RECEPTOR_INTERACTION	9.63286118e-11	4e-07	max	Ulcerative colitis*	EUR.IBDGenetics.UC	Immune	Anderson et al., Nat Genet (2011)
REACTOME_IMMUNE_SYSTEM	2.6482716e-10	4e-07	max	Ulcerative colitis*	EUR.IBDGenetics.UC	Immune	Anderson et al., Nat Genet (2011)
BIOCARTA_IL12_PATHWAY	1.39254071e-07	3.33e-05	max	Ulcerative colitis*	EUR.IBDGenetics.UC	Immune	Anderson et al., Nat Genet (2011)
BIOCARTA_NO2IL12_PATHWAY	5.52737022e-07	4.24e-05	max	Ulcerative colitis*	EUR.IBDGenetics.UC	Immune	Anderson et al., Nat Genet (2011)
BIOCARTA_CELL2CELL_PATHWAY	2.47866058e-05	1.19e-05	sum	Blood pressure (systolic)	EUR.ICBP.phs000585.pha003588.SBP	Cardiovascular	ICBP. Nature (2011)
REACTOME_LIPOPROTEIN_METABOLISM	2.10942375e-15	0	sum	HDL cholesterol*	EUR.Kathiresan2009.HDL	Lipids	Kathiresan et al., Nat Genet (2009)
REACTOME_LIPID_DIGESTION_MOBILIZATION_AND_TRANSPORT	1.71140879e-12	0	sum	HDL cholesterol*	EUR.Kathiresan2009.HDL	Lipids	Kathiresan et al., Nat Genet (2009)
REACTOME_CHYLOMICRON_MEDIATED_LIPID_TRANSPORT	2.13865037e-09	0	sum	HDL cholesterol*	EUR.Kathiresan2009.HDL	Lipids	Kathiresan et al., Nat Genet (2009)
REACTOME_HDL_MEDIATED_LIPID_TRANSPORT	5.97911576e-09	0	sum	HDL cholesterol*	EUR.Kathiresan2009.HDL	Lipids	Kathiresan et al., Nat Genet (2009)
KEGG_PPAR_SIGNALING_PATHWAY	1.44938486e-05	2.5e-06	sum	HDL cholesterol*	EUR.Kathiresan2009.HDL	Lipids	Kathiresan et al., Nat Genet (2009)
KEGG_GLYCEROLIPID_METABOLISM	2.58713216e-05	3e-07	sum	HDL cholesterol*	EUR.Kathiresan2009.HDL	Lipids	Kathiresan et al., Nat Genet (2009)
REACTOME_LIPOPROTEIN_METABOLISM	9.65894031e-15	0	max	HDL cholesterol*	EUR.Kathiresan2009.HDL	Lipids	Kathiresan et al., Nat Genet (2009)
REACTOME_LIPID_DIGESTION_MOBILIZATION_AND_TRANSPORT	1.19205756e-11	5e-07	max	HDL cholesterol*	EUR.Kathiresan2009.HDL	Lipids	Kathiresan et al., Nat Genet (2009)
REACTOME_HDL_MEDIATED_LIPID_TRANSPORT	1.57107264e-08	4.5e-06	max	HDL cholesterol*	EUR.Kathiresan2009.HDL	Lipids	Kathiresan et al., Nat Genet (2009)
REACTOME_CHYLOMICRON_MEDIATED_LIPID_TRANSPORT	1.34422582e-08	0	sum	LDL cholesterol*	EUR.Kathiresan2009.LDL	Lipids	Kathiresan et al., Nat Genet (2009)
REACTOME_LIPOPROTEIN_METABOLISM	1.71975266e-08	0	sum	LDL cholesterol*	EUR.Kathiresan2009.LDL	Lipids	Kathiresan et al., Nat Genet (2009)
REACTOME_LIPID_DIGESTION_MOBILIZATION_AND_TRANSPORT	1.64892065e-07	0	sum	LDL cholesterol*	EUR.Kathiresan2009.LDL	Lipids	Kathiresan et al., Nat Genet (2009)
REACTOME_CHYLOMICRON_MEDIATED_LIPID_TRANSPORT	8.37443269e-08	3.8e-06	max	LDL cholesterol*	EUR.Kathiresan2009.LDL	Lipids	Kathiresan et al., Nat Genet (2009)
REACTOME_LIPOPROTEIN_METABOLISM	4.53561002e-07	7.1e-06	max	LDL cholesterol*	EUR.Kathiresan2009.LDL	Lipids	Kathiresan et al., Nat Genet (2009)
REACTOME_LIPID_DIGESTION_MOBILIZATION_AND_TRANSPORT	1.05402018e-06	1.4e-06	max	LDL cholesterol*	EUR.Kathiresan2009.LDL	Lipids	Kathiresan et al., Nat Genet (2009)
REACTOME_LIPOPROTEIN_METABOLISM	2.58758548e-09	0	sum	Triglycerides*	EUR.Kathiresan2009.TG	Lipids	Kathiresan et al., Nat Genet (2009)
REACTOME_CHYLOMICRON_MEDIATED_LIPID_TRANSPORT	2.10481424e-07	0	sum	Triglycerides*	EUR.Kathiresan2009.TG	Lipids	Kathiresan et al., Nat Genet (2009)
REACTOME_LIPID_DIGESTION_MOBILIZATION_AND_TRANSPORT	1.87336624e-06	9e-07	sum	Triglycerides*	EUR.Kathiresan2009.TG	Lipids	Kathiresan et al., Nat Genet (2009)
REACTOME_LIPOPROTEIN_METABOLISM	1.10242405e-08	6.6e-06	max	Triglycerides*	EUR.Kathiresan2009.TG	Lipids	Kathiresan et al., Nat Genet (2009)
REACTOME_CHYLOMICRON_MEDIATED_LIPID_TRANSPORT	1.36550469e-07	2e-06	max	Triglycerides*	EUR.Kathiresan2009.TG	Lipids	Kathiresan et al., Nat Genet (2009)
REACTOME_LIPID_DIGESTION_MOBILIZATION_AND_TRANSPORT	8.0354196e-06	1.96e-05	max	Triglycerides*	EUR.Kathiresan2009.TG	Lipids	Kathiresan et al., Nat Genet (2009)
REACTOME_GLUCOSE_TRANSPORT	7.69844278e-06	5e-07	sum	Fasting glucose*	EUR.MAGIC.FastingGlucose	Glycemic	Dupuis et al., Nat Genet (2010)
KEGG_GALACTOSE_METABOLISM	2.99639827e-05	5.2e-06	sum	Fasting glucose*	EUR.MAGIC.FastingGlucose	Glycemic	Dupuis et al., Nat Genet (2010)
REACTOME_GLUCOSE_TRANSPORT	7.02576209e-06	2.93e-05	max	Fasting glucose*	EUR.MAGIC.FastingGlucose	Glycemic	Dupuis et al., Nat Genet (2010)
KEGG_GALACTOSE_METABOLISM	1.54642367e-05	1e-07	sum	Glycated hemoglobin*	EUR.MAGIC.HbA1C	Glycemic	Soranzo et al., Diabetes (2010)
KEGG_GLYCOLYSIS_GLUCONEOGENESIS	2.68300189e-05	2.9e-06	sum	Glycated hemoglobin*	EUR.MAGIC.HbA1C	Glycemic	Soranzo et al., Diabetes (2010)
KEGG_GLYCOLYSIS_GLUCONEOGENESIS	9.66631699e-07	1e-07	max	Glycated hemoglobin*	EUR.MAGIC.HbA1C	Glycemic	Soranzo et al., Diabetes (2010)
REACTOME_GLUCOSE_TRANSPORT	3.42388889e-05	3e-07	max	Glycated hemoglobin*	EUR.MAGIC.HbA1C	Glycemic	Soranzo et al., Diabetes (2010)
KEGG_GALACTOSE_METABOLISM	3.59940131e-05	0	max	Glycated hemoglobin*	EUR.MAGIC.HbA1C	Glycemic	Soranzo et al., Diabetes (2010)
KEGG_MATURITY_ONSET_DIABETES_OF_THE_YOUNG	3.69916576e-06	7e-07	sum	Fasting glucose (BMI interact.)	EUR.MAGIC.Manning_et_al_FastingGlucose_Interaction.JMAcontBMI_P	Glycemic	Manning et al., Nat Genet (2012)
REACTOME_REGULATION_OF_GENE_EXPRESSION_IN_BETA_CELLS	6.38759274e-06	8e-07	sum	Fasting glucose (BMI interact.)	EUR.MAGIC.Manning_et_al_FastingGlucose_Interaction.JMAcontBMI_P	Glycemic	Manning et al., Nat Genet (2012)
BIOCARTA_NUCLEARRS_PATHWAY	1.20569109e-05	1.34e-05	sum	Fasting glucose (BMI interact.)	EUR.MAGIC.Manning_et_al_FastingGlucose_Interaction.JMAcontBMI_P	Glycemic	Manning et al., Nat Genet (2012)
REACTOME_GLUCOSE_TRANSPORT	1.54635144e-06	0	sum	Fasting glucose*	EUR.MAGIC.Manning_et_al_FastingGlucose_MainEffect	Glycemic	Manning et al., Nat Genet (2012)
KEGG_MATURITY_ONSET_DIABETES_OF_THE_YOUNG	3.28532244e-06	2.7e-06	sum	Fasting glucose*	EUR.MAGIC.Manning_et_al_FastingGlucose_MainEffect	Glycemic	Manning et al., Nat Genet (2012)
REACTOME_REGULATION_OF_GENE_EXPRESSION_IN_BETA_CELLS	1.37628911e-05	3.4e-06	sum	Fasting glucose*	EUR.MAGIC.Manning_et_al_FastingGlucose_MainEffect	Glycemic	Manning et al., Nat Genet (2012)
REACTOME_GLUCOSE_TRANSPORT	1.84314267e-06	2.76e-05	max	Fasting glucose*	EUR.MAGIC.Manning_et_al_FastingGlucose_MainEffect	Glycemic	Manning et al., Nat Genet (2012)
KEGG_MATURITY_ONSET_DIABETES_OF_THE_YOUNG	1.37128289e-06	5e-07	sum	Fasting glucose	EUR.MAGIC.Scott_et_al_FG_Jan2013	Glycemic	Scott et al., Nat Genet (2012)
REACTOME_REGULATION_OF_GENE_EXPRESSION_IN_BETA_CELLS	3.64535882e-06	6e-07	sum	Fasting glucose	EUR.MAGIC.Scott_et_al_FG_Jan2013	Glycemic	Scott et al., Nat Genet (2012)
REACTOME_REGULATION_OF_INSULIN_SECRETION	1.39648795e-05	1.8e-06	sum	Fasting glucose	EUR.MAGIC.Scott_et_al_FG_Jan2013	Glycemic	Scott et al., Nat Genet (2012)
REACTOME_REGULATION_OF_BETA_CELL_DEVELOPMENT	3.05786518e-05	3.3e-06	sum	Fasting glucose	EUR.MAGIC.Scott_et_al_FG_Jan2013	Glycemic	Scott et al., Nat Genet (2012)
REACTOME_GLUCOSE_TRANSPORT	4.06009303e-05	3.84e-05	max	Fasting glucose	EUR.MAGIC.Scott_et_al_FG_Jan2013	Glycemic	Scott et al., Nat Genet (2012)
KEGG_MELANOMA	2.10974008e-05	2.3e-06	sum	Fasting insulin*	EUR.MAGIC.ln_FastingInsulin	Glycemic	Dupuis et al., Nat Genet (2010)
BIOCARTA_NUCLEARRS_PATHWAY	1.30655548e-05	9.2e-06	sum	Beta-cell function*	EUR.MAGIC.ln_HOMA-B	Glycemic	Dupuis et al., Nat Genet (2010)
REACTOME_SIGNAL_ATTENUATION	2.94356793e-06	1.31e-05	sum	Insulin resistance*	EUR.MAGIC.ln_HOMA-IR	Glycemic	Dupuis et al., Nat Genet (2010)
REACTOME_PI3K_AKT_ACTIVATION	4.32153079e-06	1.14e-05	sum	Insulin resistance*	EUR.MAGIC.ln_HOMA-IR	Glycemic	Dupuis et al., Nat Genet (2010)
KEGG_MELANOMA	5.76345003e-06	9e-07	sum	Insulin resistance*	EUR.MAGIC.ln_HOMA-IR	Glycemic	Dupuis et al., Nat Genet (2010)
REACTOME_INSULIN_RECEPTOR_SIGNALLING_CASCADE	2.801552e-05	3.54e-05	sum	Insulin resistance*	EUR.MAGIC.ln_HOMA-IR	Glycemic	Dupuis et al., Nat Genet (2010)
REACTOME_PI3K_AKT_ACTIVATION	2.07316259e-05	3.67e-05	max	Insulin resistance*	EUR.MAGIC.ln_HOMA-IR	Glycemic	Dupuis et al., Nat Genet (2010)
REACTOME_IMMUNE_SYSTEM	4.01823019e-11	0	sum	Rheumatoid arthritis	EUR.Okada2014.RA_GWASmeta_European_v2	Immune	Okada et al., Nature (2014)
BIOCARTA_TH1TH2_PATHWAY	6.48169298e-08	1e-07	sum	Rheumatoid arthritis	EUR.Okada2014.RA_GWASmeta_European_v2	Immune	Okada et al., Nature (2014)
REACTOME_ADAPTIVE_IMMUNE_SYSTEM	9.63051159e-08	1.3e-06	sum	Rheumatoid arthritis	EUR.Okada2014.RA_GWASmeta_European_v2	Immune	Okada et al., Nature (2014)
REACTOME_CYTOKINE_SIGNALING_IN_IMMUNE_SYSTEM	1.12523807e-06	7.6e-06	sum	Rheumatoid arthritis	EUR.Okada2014.RA_GWASmeta_European_v2	Immune	Okada et al., Nature (2014)
KEGG_TOLL_LIKE_RECEPTOR_SIGNALING_PATHWAY	2.67106792e-06	2.61e-05	sum	Rheumatoid arthritis	EUR.Okada2014.RA_GWASmeta_European_v2	Immune	Okada et al., Nature (2014)
KEGG_T_CELL_RECEPTOR_SIGNALING_PATHWAY	3.68584081e-06	1.66e-05	sum	Rheumatoid arthritis	EUR.Okada2014.RA_GWASmeta_European_v2	Immune	Okada et al., Nature (2014)
BIOCARTA_NO2IL12_PATHWAY	4.70563527e-06	4.83e-05	sum	Rheumatoid arthritis	EUR.Okada2014.RA_GWASmeta_European_v2	Immune	Okada et al., Nature (2014)
REACTOME_INTERFERON_GAMMA_SIGNALING	1.27106585e-05	9.8e-06	sum	Rheumatoid arthritis	EUR.Okada2014.RA_GWASmeta_European_v2	Immune	Okada et al., Nature (2014)
REACTOME_IMMUNE_SYSTEM	8.70204634e-08	3.5e-06	sum	Rheumatoid arthritis	EUR.RA_GWASmeta2_20090505	Immune	Stahl et al., Nat Genet (2010)
REACTOME_IMMUNE_SYSTEM	3.38539197e-10	0	sum	Multiple sclerosis	EUR.WTCCC2_MS_official	Immune	IMSGC. Nature (2011)
REACTOME_SIGNALING_BY_ILS	1.674894e-09	2e-07	sum	Multiple sclerosis	EUR.WTCCC2_MS_official	Immune	IMSGC. Nature (2011)
KEGG_CYTOKINE_CYTOKINE_RECEPTOR_INTERACTION	1.69632874e-09	0	sum	Multiple sclerosis	EUR.WTCCC2_MS_official	Immune	IMSGC. Nature (2011)
REACTOME_CYTOKINE_SIGNALING_IN_IMMUNE_SYSTEM	3.08946579e-09	0	sum	Multiple sclerosis	EUR.WTCCC2_MS_official	Immune	IMSGC. Nature (2011)
KEGG_JAK_STAT_SIGNALING_PATHWAY	1.43025666e-08	0	sum	Multiple sclerosis	EUR.WTCCC2_MS_official	Immune	IMSGC. Nature (2011)
KEGG_LEISHMANIA_INFECTION	2.39323124e-08	4e-07	sum	Multiple sclerosis	EUR.WTCCC2_MS_official	Immune	IMSGC. Nature (2011)
BIOCARTA_TH1TH2_PATHWAY	2.43755388e-08	0	sum	Multiple sclerosis	EUR.WTCCC2_MS_official	Immune	IMSGC. Nature (2011)
REACTOME_IL_2_SIGNALING	9.62544713e-08	6e-07	sum	Multiple sclerosis	EUR.WTCCC2_MS_official	Immune	IMSGC. Nature (2011)
REACTOME_ADAPTIVE_IMMUNE_SYSTEM	2.17357371e-07	2e-07	sum	Multiple sclerosis	EUR.WTCCC2_MS_official	Immune	IMSGC. Nature (2011)
KEGG_ALLOGRAFT_REJECTION	3.198154e-07	4.8e-06	sum	Multiple sclerosis	EUR.WTCCC2_MS_official	Immune	IMSGC. Nature (2011)
KEGG_T_CELL_RECEPTOR_SIGNALING_PATHWAY	3.34578378e-07	3.7e-06	sum	Multiple sclerosis	EUR.WTCCC2_MS_official	Immune	IMSGC. Nature (2011)
BIOCARTA_IL2RB_PATHWAY	4.02241975e-07	1e-06	sum	Multiple sclerosis	EUR.WTCCC2_MS_official	Immune	IMSGC. Nature (2011)
BIOCARTA_NO2IL12_PATHWAY	8.12939081e-07	1.69e-05	sum	Multiple sclerosis	EUR.WTCCC2_MS_official	Immune	IMSGC. Nature (2011)
KEGG_INTESTINAL_IMMUNE_NETWORK_FOR_IGA_PRODUCTION	8.7366745e-07	1.54e-05	sum	Multiple sclerosis	EUR.WTCCC2_MS_official	Immune	IMSGC. Nature (2011)
KEGG_TOLL_LIKE_RECEPTOR_SIGNALING_PATHWAY	2.81289739e-06	3.8e-06	sum	Multiple sclerosis	EUR.WTCCC2_MS_official	Immune	IMSGC. Nature (2011)
KEGG_ACUTE_MYELOID_LEUKEMIA	4.72643479e-06	1.44e-05	sum	Multiple sclerosis	EUR.WTCCC2_MS_official	Immune	IMSGC. Nature (2011)
REACTOME_IL_3_5_AND_GM_CSF_SIGNALING	6.36306209e-06	1.53e-05	sum	Multiple sclerosis	EUR.WTCCC2_MS_official	Immune	IMSGC. Nature (2011)
REACTOME_IL_RECEPTOR_SHC_SIGNALING	1.15307527e-05	2.44e-05	sum	Multiple sclerosis	EUR.WTCCC2_MS_official	Immune	IMSGC. Nature (2011)
REACTOME_COSTIMULATION_BY_THE_CD28_FAMILY	4.36973807e-05	2.07e-05	sum	Multiple sclerosis	EUR.WTCCC2_MS_official	Immune	IMSGC. Nature (2011)
REACTOME_IMMUNE_SYSTEM	3.58772012e-10	0	max	Multiple sclerosis	EUR.WTCCC2_MS_official	Immune	IMSGC. Nature (2011)
REACTOME_CYTOKINE_SIGNALING_IN_IMMUNE_SYSTEM	1.2269472e-08	3e-07	max	Multiple sclerosis	EUR.WTCCC2_MS_official	Immune	IMSGC. Nature (2011)
REACTOME_SIGNALING_BY_ILS	1.83181103e-08	3.7e-06	max	Multiple sclerosis	EUR.WTCCC2_MS_official	Immune	IMSGC. Nature (2011)
KEGG_CYTOKINE_CYTOKINE_RECEPTOR_INTERACTION	6.5913725e-08	1e-07	max	Multiple sclerosis	EUR.WTCCC2_MS_official	Immune	IMSGC. Nature (2011)
BIOCARTA_TH1TH2_PATHWAY	1.26493997e-07	3.3e-06	max	Multiple sclerosis	EUR.WTCCC2_MS_official	Immune	IMSGC. Nature (2011)
KEGG_JAK_STAT_SIGNALING_PATHWAY	2.25114611e-07	3.8e-06	max	Multiple sclerosis	EUR.WTCCC2_MS_official	Immune	IMSGC. Nature (2011)
KEGG_LEISHMANIA_INFECTION	3.06845435e-07	1.58e-05	max	Multiple sclerosis	EUR.WTCCC2_MS_official	Immune	IMSGC. Nature (2011)
KEGG_ALLOGRAFT_REJECTION	3.81330203e-07	5e-06	max	Multiple sclerosis	EUR.WTCCC2_MS_official	Immune	IMSGC. Nature (2011)
REACTOME_ADAPTIVE_IMMUNE_SYSTEM	4.03797818e-07	1e-07	max	Multiple sclerosis	EUR.WTCCC2_MS_official	Immune	IMSGC. Nature (2011)
KEGG_INTESTINAL_IMMUNE_NETWORK_FOR_IGA_PRODUCTION	7.11122498e-07	6.1e-06	max	Multiple sclerosis	EUR.WTCCC2_MS_official	Immune	IMSGC. Nature (2011)
BIOCARTA_IL2RB_PATHWAY	3.04633879e-06	3.09e-05	max	Multiple sclerosis	EUR.WTCCC2_MS_official	Immune	IMSGC. Nature (2011)
KEGG_TOLL_LIKE_RECEPTOR_SIGNALING_PATHWAY	4.76884126e-06	2.06e-05	max	Multiple sclerosis	EUR.WTCCC2_MS_official	Immune	IMSGC. Nature (2011)
KEGG_SYSTEMIC_LUPUS_ERYTHEMATOSUS	1.72929124e-05	2.98e-05	max	Multiple sclerosis	EUR.WTCCC2_MS_official	Immune	IMSGC. Nature (2011)
REACTOME_LIPOPROTEIN_METABOLISM	1.75396442e-09	0	sum	HDL cholesterol*	EUR.Willer2008.HDL	Lipids	Willer et al., Nat Genet (2008)
REACTOME_LIPID_DIGESTION_MOBILIZATION_AND_TRANSPORT	3.66597758e-08	0	sum	HDL cholesterol*	EUR.Willer2008.HDL	Lipids	Willer et al., Nat Genet (2008)
REACTOME_HDL_MEDIATED_LIPID_TRANSPORT	7.7024653e-06	5.3e-06	sum	HDL cholesterol*	EUR.Willer2008.HDL	Lipids	Willer et al., Nat Genet (2008)
REACTOME_CHYLOMICRON_MEDIATED_LIPID_TRANSPORT	8.51667956e-06	2.4e-06	sum	HDL cholesterol*	EUR.Willer2008.HDL	Lipids	Willer et al., Nat Genet (2008)
REACTOME_LIPOPROTEIN_METABOLISM	9.98455318e-10	0	max	HDL cholesterol*	EUR.Willer2008.HDL	Lipids	Willer et al., Nat Genet (2008)
REACTOME_LIPID_DIGESTION_MOBILIZATION_AND_TRANSPORT	1.85824736e-08	0	max	HDL cholesterol*	EUR.Willer2008.HDL	Lipids	Willer et al., Nat Genet (2008)
REACTOME_HDL_MEDIATED_LIPID_TRANSPORT	2.0960343e-06	2.9e-06	max	HDL cholesterol*	EUR.Willer2008.HDL	Lipids	Willer et al., Nat Genet (2008)
REACTOME_CHYLOMICRON_MEDIATED_LIPID_TRANSPORT	1.10160871e-06	2e-07	sum	LDL cholesterol*	EUR.Willer2008.LDL	Lipids	Willer et al., Nat Genet (2008)
REACTOME_LIPOPROTEIN_METABOLISM	2.59230334e-05	2.7e-06	sum	LDL cholesterol*	EUR.Willer2008.LDL	Lipids	Willer et al., Nat Genet (2008)
REACTOME_CHYLOMICRON_MEDIATED_LIPID_TRANSPORT	5.38709895e-06	2.7e-06	max	LDL cholesterol*	EUR.Willer2008.LDL	Lipids	Willer et al., Nat Genet (2008)
REACTOME_LIPID_DIGESTION_MOBILIZATION_AND_TRANSPORT	4.67439866e-05	1.14e-05	max	LDL cholesterol*	EUR.Willer2008.LDL	Lipids	Willer et al., Nat Genet (2008)
REACTOME_CHYLOMICRON_MEDIATED_LIPID_TRANSPORT	6.40448805e-08	0	sum	Triglycerides*	EUR.Willer2008.TG	Lipids	Willer et al., Nat Genet (2008)
REACTOME_LIPOPROTEIN_METABOLISM	5.45892345e-07	3e-07	sum	Triglycerides*	EUR.Willer2008.TG	Lipids	Willer et al., Nat Genet (2008)
REACTOME_LIPID_DIGESTION_MOBILIZATION_AND_TRANSPORT	4.74565947e-05	2.5e-06	sum	Triglycerides*	EUR.Willer2008.TG	Lipids	Willer et al., Nat Genet (2008)
REACTOME_CHYLOMICRON_MEDIATED_LIPID_TRANSPORT	3.4529866e-07	1.3e-06	max	Triglycerides*	EUR.Willer2008.TG	Lipids	Willer et al., Nat Genet (2008)
REACTOME_LIPOPROTEIN_METABOLISM	4.32373883e-06	6.4e-06	max	Triglycerides*	EUR.Willer2008.TG	Lipids	Willer et al., Nat Genet (2008)
REACTOME_HIGHLY_CALCIUM_PERMEABLE_POSTSYNAPTIC_NICOTINIC_ACETYLCHOLINE_RECEPTORS	5.38961053e-06	3.6e-06	sum	Smoking (amount)	EUR.tag.cpd	Psychiatric & behavioral	TAG, Nat Genet (2010)
REACTOME_PRESYNAPTIC_NICOTINIC_ACETYLCHOLINE_RECEPTORS	1.13768571e-05	3.9e-06	sum	Smoking (amount)	EUR.tag.cpd	Psychiatric & behavioral	TAG, Nat Genet (2010)
REACTOME_ACETYLCHOLINE_BINDING_AND_DOWNSTREAM_EVENTS	2.52841926e-05	9.1e-06	sum	Smoking (amount)	EUR.tag.cpd	Psychiatric & behavioral	TAG, Nat Genet (2010)
REACTOME_HIGHLY_CALCIUM_PERMEABLE_POSTSYNAPTIC_NICOTINIC_ACETYLCHOLINE_RECEPTORS	1.05779816e-05	3e-06	max	Smoking (amount)	EUR.tag.cpd	Psychiatric & behavioral	TAG, Nat Genet (2010)
REACTOME_PRESYNAPTIC_NICOTINIC_ACETYLCHOLINE_RECEPTORS	1.44898831e-05	4.3e-06	max	Smoking (amount)	EUR.tag.cpd	Psychiatric & behavioral	TAG, Nat Genet (2010)
REACTOME_ACETYLCHOLINE_BINDING_AND_DOWNSTREAM_EVENTS	4.81570935e-05	9.9e-06	max	Smoking (amount)	EUR.tag.cpd	Psychiatric & behavioral	TAG, Nat Genet (2010)
